# Supplementary material for: Mitochondrial Dysfunction and Impaired Antioxidant Responses in Retinal Pigment Epithelial Cells Derived from a Patient with RCBTB1-Associated Retinopathy
Source: Cells. 2023 May 10;12(10):1358. doi: 10.3390/cells12101358 (PMC10216830; doi:10.3390/cells12101358)
Supplement: Supplementary file 1 [file cells-12-01358-s001.zip]

Archive with 1 entries (1 files):
- cells-2345365-supplementary.pdf
